# Supplementary material for: Enhanced Sunlight-Powered Photocatalysis and Methanol Oxidation Activities of Co3O4-Embedded Polymeric Carbon Nitride Nanostructures
Source: Nanomaterials (Basel). 2023 Sep 6;13(18):2508. doi: 10.3390/nano13182508 (PMC10534687; doi:10.3390/nano13182508)
Supplement: Supplementary file 1 [file nanomaterials-13-02508-s001.zip]

Archive with 1 entries (1 files):
- nanomaterials-2533184-supplementary.pdf
